# Supplementary material for: Probiotic Properties In Vitro of Bacillus velezensis FJAT-57093 with Antibacterial Activity Against the Aquatic Pathogen Aeromonas hydrophila
Source: Microorganisms. 2025 Dec 23;14(1):41. doi: 10.3390/microorganisms14010041 (PMC12844275; doi:10.3390/microorganisms14010041)
Supplement: Supplementary file 1 [file microorganisms-14-00041-s001.zip]

Archive with 1 entries (1 files):
- microorganisms-4024550-supplementary.pdf
